# Supplementary material for: O/W Pickering Emulsions Stabilized with Cellulose Nanofibrils Produced through Different Mechanical Treatments
Source: Foods. 2021 Aug 15;10(8):1886. doi: 10.3390/foods10081886 (PMC8394195; doi:10.3390/foods10081886)
Supplement: Supplementary file 1 [file foods-10-01886-s001.zip]

Archive with 1 entries (1 files):
- foods-1313965-supplementary.pdf
